# Supplementary material for: The Influence of Sulfation Degree of Glycosaminoglycan-Functionalized 3D Collagen I Networks on Cytokine Profiles of In Vitro Macrophage–Fibroblast Cocultures
Source: Gels. 2024 Jul 9;10(7):450. doi: 10.3390/gels10070450 (PMC11276094; doi:10.3390/gels10070450)
Supplement: Supplementary file 1 [file gels-10-00450-s001.zip]

Archive with 1 entries (1 files):
- gels-3078643-supplementary.pdf
